# Supplementary material for: Enhancement of Dissolving Capacity and Reducing Gastric Mucosa Irritation by Complex Formation of Resibufogenin with β-Cyclodextrin or 2-Hydroxypropyl-β-cyclodextrin
Source: Molecules. 2022 May 17;27(10):3213. doi: 10.3390/molecules27103213 (PMC9146005; doi:10.3390/molecules27103213)
Supplement: Supplementary file 1 [file molecules-27-03213-s001.zip]

Archive with 1 entries (1 files):
- molecules-1682103-supplementary.pptx
